# Supplementary material for: Mnemonic prediction errors bias hippocampal states
Source: Nat Commun. 2020 Jul 10;11:3451. doi: 10.1038/s41467-020-17287-1 (PMC7351776; doi:10.1038/s41467-020-17287-1)
Supplement: Supplementary file 4 — Source Data [file 41467_2020_17287_MOESM4_ESM.xlsx]

## Sheet: Figure 1
Accuracy averaged across tasks
subject/# of changes	0	1	2	3	4
1	0.933333	0.566667	0.6	0.683333	0.7
2	1	0.5625	0.671296	0.611111	0.597222
3	0.8	0.783333	0.588889	0.7	0.8
4	0.9	0.7	0.8	0.833333	0.933333
5	0.933333	0.716667	0.688889	0.65	0.733333
6	0.733333	0.683333	0.766667	0.666667	0.933333
7	0.966667	0.7	0.755556	0.733333	0.833333
8	0.933333	0.683333	0.7	0.75	0.833333
9	0.933333	0.783333	0.877778	0.883333	0.966667
10	0.833333	0.566667	0.733333	0.783333	0.866667
11	0.9	0.683333	0.666667	0.666667	0.633333
12	0.9	0.733333	0.722222	0.733333	0.9
13	0.966667	0.783333	0.811111	0.866667	0.966667
14	0.9	0.716667	0.777778	0.816667	1
15	0.733333	0.466667	0.644444	0.566667	0.733333
16	0.9	0.65	0.711111	0.7	0.733333
17	0.791667	0.645833	0.680556	0.770833	0.958333
18	0.9	0.666667	0.655556	0.783333	0.866667
19	0.866667	0.666667	0.7	0.75	0.9
mean	0.885526	0.671491	0.713255	0.734137	0.836257
RT averaged across tasks
subject/# of changes	0	1	2	3	4
1	1789.14	2197.19	2155.18	1901.38	2302.37
2	2388.61	2352.96	2380.91	2150.26	2639.67
3	2610.42	2539.22	2559.85	2103.37	2351.27
4	2537.22	2544.35	2502.68	2168.75	2179.88
5	1887.75	2161.16	2376.24	1960.34	2147.76
6	2460.13	2750.61	2548.54	2194.17	2260.46
7	2180.87	2161.1	2134.44	2061.38	1856.55
8	1938.21	2297.98	2229.89	1906.18	2201.95
9	1937.32	2171.5	2045.04	1769.01	1888.05
10	2084.22	1935.53	1978.03	1731.76	1599.83
11	2097.74	2061.4	2268.51	2215.93	1869.01
12	2477.41	2370.74	2413.8	2386.69	2285.22
13	2249.98	2400.28	2390.97	2169	2062.86
14	2410.33	2211.33	2069.51	1885.27	1679.2
15	2659.86	2821.71	2618.48	2163.74	2298.59
16	2204.47	2139.12	2141.55	1855.98	1831.21
17	2066.82	2089.95	2106.1	1814.95	2121.83
18	1713.4	1958.81	1839.1	1781.38	1642.23
19	2640.45	2884.39	2493.44	2603.33	2596.59
mean	2228.12	2318.38	2276.43	2043.31	2095.5

## Sheet: Table 1
Accuracy per task
	Layout task					Item task
subject/# of changes	0	1	2	3	4	0	1	2	3	4
1	0.933333	0.6	0.711111	0.733333	0.733333	0.933333	0.533333	0.488889	0.633333	0.666667
2	1	0.625	0.638889	0.5	0.75	1	0.5	0.703704	0.722222	0.444444
3	1	0.766667	0.711111	0.766667	1	0.6	0.8	0.466667	0.633333	0.6
4	0.933333	0.733333	0.822222	0.866667	1	0.866667	0.666667	0.777778	0.8	0.866667
5	0.933333	0.7	0.733333	0.733333	0.866667	0.933333	0.733333	0.644444	0.566667	0.6
6	0.666667	0.7	0.711111	0.733333	0.933333	0.8	0.666667	0.822222	0.6	0.933333
7	0.933333	0.7	0.888889	0.766667	0.933333	1	0.7	0.622222	0.7	0.733333
8	0.933333	0.7	0.644444	0.666667	0.8	0.933333	0.666667	0.755556	0.833333	0.866667
9	0.933333	0.733333	0.866667	0.866667	1	0.933333	0.833333	0.888889	0.9	0.933333
10	0.8	0.533333	0.8	0.833333	1	0.866667	0.6	0.666667	0.733333	0.733333
11	0.933333	0.633333	0.688889	0.633333	0.666667	0.866667	0.733333	0.644444	0.7	0.6
12	0.8	0.7	0.666667	0.666667	0.8	1	0.766667	0.777778	0.8	1
13	1	0.866667	0.866667	0.9	1	0.933333	0.7	0.755556	0.833333	0.933333
14	1	0.866667	0.822222	0.8	1	0.8	0.566667	0.733333	0.833333	1
15	0.733333	0.466667	0.644444	0.6	0.866667	0.733333	0.466667	0.644444	0.533333	0.6
16	0.8	0.7	0.755556	0.866667	0.933333	1	0.6	0.666667	0.533333	0.533333
17	0.75	0.75	0.694444	0.75	1	0.833333	0.541667	0.666667	0.791667	0.916667
18	0.866667	0.7	0.688889	0.833333	0.866667	0.933333	0.633333	0.622222	0.733333	0.866667
19	0.933333	0.633333	0.777778	0.733333	1	0.8	0.7	0.622222	0.766667	0.8
mean	0.888596	0.689912	0.74386	0.75	0.902632	0.882456	0.65307	0.682651	0.718275	0.769883
Reaction times per task
	Layout task					Item task
subject/# of changes	0	1	2	3	4	0	1	2	3	4
1	1752.14	2249.5	2071.69	1933.86	1970.64	1826.14	2144.88	2238.68	1868.89	2634.1
2	2346	2347.8	2402.87	2255.67	2525.33	2431.22	2358.11	2358.95	2044.85	2754
3	2708.73	2473.35	2354.66	1879.22	2023.53	2512.11	2605.08	2765.05	2327.53	2679
4	2475.36	2553.09	2454.86	2117.12	2043.6	2599.08	2535.6	2550.49	2220.38	2316.15
5	1754.21	1993.19	2299.79	1940.27	1813.85	2021.29	2329.14	2452.69	1980.41	2481.67
6	2655.1	2746.52	2594	2212.18	2118.71	2265.17	2754.7	2503.08	2176.17	2402.21
7	2241.14	2120.52	2117.2	1983.57	1849.29	2120.6	2201.67	2151.68	2139.19	1863.82
8	1972.57	2219.76	2290.14	1999.25	2340.75	1903.86	2376.2	2169.65	1813.12	2063.15
9	1815.86	2081	2109.54	1854.58	1578.67	2058.79	2262	1980.55	1683.44	2197.43
10	2038.83	1848	2008.06	1710.52	1380.67	2129.62	2023.06	1948	1753	1819
11	2015.86	2053.16	2189.77	2119	1887.9	2179.62	2069.64	2347.24	2312.86	1850.11
12	2432.75	2345.52	2487.07	2469.5	2477.17	2522.07	2395.96	2340.54	2303.88	2093.27
13	2331.67	2182.88	2302.03	2079.96	1769.93	2168.29	2617.67	2479.91	2258.04	2355.79
14	2342	2262.42	1957.14	1775.46	1483.67	2478.67	2160.24	2181.88	1995.08	1874.73
15	2637.91	2846.07	2484.31	2503.61	2183.62	2681.82	2797.36	2752.66	1823.88	2413.56
16	2350.33	2049.86	2111.71	1878.27	1558.43	2058.6	2228.39	2171.4	1833.69	2104
17	2021.44	2160.06	2042.44	1910.06	2027.75	2112.2	2019.85	2169.75	1719.84	2215.91
18	1837.31	1997.52	1843.06	1891.8	1528	1589.5	1920.11	1835.14	1670.95	1756.46
19	2695.14	2862.11	2601.09	2682.23	2567.6	2585.75	2906.67	2385.79	2524.43	2625.58
mean	2232.86	2283.81	2248.5	2062.95	1954.16	2223.39	2352.96	2304.37	2023.66	2236.84

## Sheet: Figure 2
left CA1-left CA3 functional connectivity:
subject/# of changes	0	1	2	3	4
1	0.0973709	0.322753	0.228568	0.306769	-0.279425
2	0.333519	0.2163	0.435042	0.104008	0.260117
3	0.119284	0.248355	0.0822982	0.0802519	-0.0494111
4	-0.0177704	0.098658	0.00590512	0.133676	-0.0653676
5	0.232301	0.301107	0.340415	0.234882	-0.0380253
6	0.809404	0.299825	0.44938	0.250729	0.269115
7	0.216425	0.0424308	0.0203541	0.157678	0.0225054
8	0.218029	0.689086	0.356893	0.376629	0.178113
9	0.628552	0.188661	0.343591	0.139534	0.308329
10	0.25189	0.0727423	0.487702	0.190877	0.0656338
11	0.352501	0.101475	0.216351	0.021055	0.271602
12	0.0664362	0.235846	0.234907	0.129462	-0.0261343
13	-0.0535059	0.210292	0.0100064	0.208049	0.0678443
14	0.536703	0.39421	0.268948	0.523737	0.419144
15	-0.0414365	0.218436	0.358152	-0.00204268	-0.102342
16	0.394899	0.368349	0.157164	0.299249	0.38173
17	0.32329	0.343114	0.389822	0.26646	0.263278
18	0.371235	0.0828917	0.0043817	0.154351	0.110238
19	0.33915	0.224154	0.416908	0.180392	0.247963
mean	0.272541	0.245194	0.252989	0.197671	0.121311
left CA1-left entorhinal functional connectivity:
subject/# of changes	0	1	2	3	4
1	0.0535539	0.0671377	-0.0344544	0.153669	0.0283228
2	-0.142831	0.14861	0.0805933	-0.0276392	0.425794
3	0.272122	0.0385447	0.154784	0.0278892	0.355908
4	-0.0196851	0.217778	0.113271	0.0930428	0.515229
5	-0.139609	0.0108568	0.0144758	0.0618657	0.147924
6	-0.147113	-0.0298342	0.124649	0.00952817	0.393737
7	-0.235505	-0.205279	0.0611095	0.128239	-0.302512
8	0.125021	0.0535422	0.193141	0.397309	0.114117
9	-0.130452	-0.139635	-0.278957	-0.0647829	-0.175579
10	-0.00765845	-0.0888166	0.133113	0.115941	0.239311
11	-0.300052	-0.0915076	0.158346	0.227282	0.0043363
12	-0.0955344	0.164792	-0.0140785	-0.156083	0.0440206
13	0.129344	0.250364	0.0818486	0.0168768	-0.0166184
14	-0.115009	0.0467878	0.25724	0.189799	-0.23141
15	-0.383314	-0.136119	0.0303701	0.284563	0.0940567
16	0.0562625	0.105736	0.0625556	0.160548	0.000462049
17	-0.180135	-0.00473771	0.0573446	0.118279	-0.127817
18	0.0578609	0.180584	0.193473	0.0389215	0.139998
19	-0.192348	0.219883	0.0576946	0.00409263	0.0956807
mean	-0.0734254	0.0425626	0.0761327	0.0936495	0.09184

## Sheet: CA1_prediction
subject	same-room	other-room
1	0.0180274	0.00376456
2	0.0199127	0.00499146
3	0.000512914	0.00915084
4	0.013882	0.00343603
5	0.0152466	-0.00747866
6	-0.00518572	0.0028199
7	-0.00114633	0.00863309
8	0.0119788	0.00813516
9	0.00891856	0.00846541
10	0.0075886	-0.00385935
11	0.01391	-0.000455692
12	-0.00952607	0.00165211
13	0.0103773	0.00672435
14	0.0161208	0.00865823
15	0.0133174	0.00470318
16	-0.000349918	0.00265749
17	0.0347634	0.0123263
18	0.0110654	0.00528843
19	0.0197643	0.00525298
mean	0.0104831	0.00446662

## Sheet: Figure 3
left CA1 multivoxel activity pattern similarity: cue-#changes
subject/# of changes	0	1	2	3	4
1	0.323545	0.323358	0.321406	0.300711	0.328449
2	0.317699	0.312289	0.329844	0.316872	0.323332
3	0.331158	0.330348	0.308749	0.323481	0.336473
4	0.33932	0.339219	0.342327	0.336677	0.340739
5	0.32214	0.334045	0.313989	0.306691	0.310649
6	0.355511	0.351206	0.321911	0.318935	0.294664
7	0.34254	0.333872	0.323945	0.311005	0.303526
8	0.327548	0.327024	0.32817	0.321564	0.314213
9	0.319053	0.328647	0.313614	0.283335	0.295947
10	0.337328	0.316552	0.318792	0.326687	0.336587
11	0.337622	0.276233	0.303427	0.304882	0.33214
12	0.315729	0.321291	0.309945	0.324965	0.346414
13	0.30614	0.322524	0.310293	0.317985	0.308719
14	0.322765	0.346423	0.339102	0.306582	0.311723
15	0.317957	0.299923	0.297073	0.308657	0.315197
16	0.32564	0.311663	0.307076	0.323804	0.352149
17	0.331576	0.307451	0.318552	0.356621	0.295143
18	0.344188	0.33099	0.324157	0.337951	0.324241
19	0.327032	0.332921	0.301514	0.306337	0.322206
mean	0.328657	0.323473	0.317573	0.317565	0.320658

## Sheet: Supp.Fig. 1
univariate activity
	left CA1					left CA3					left entorhinal cortex
subject/# of changes	0	1	2	3	4	0	1	2	3	4	0	1	2	3	4
1	0.0173411	-0.0186625	-0.0125325	0.00687591	-0.0133832	0.0287035	0.0219664	0.0139816	-0.00375493	0.0252811	-0.00147223	-0.00763954	-0.016396	0.00316196	0.0083341
2	-0.0257775	0.0153152	0.0220235	0.0439631	0.0144174	0.0388742	-0.0110243	0.0116302	-0.0650706	0.0333383	0.0243202	-0.038182	-0.022647	0.0168056	-0.0525124
3	-0.0131303	0.0190122	0.0263255	0.0483433	0.0209946	-0.00239332	0.0117351	0.00561143	0.0710112	0.0281104	0.00115131	0.0121179	0.000125504	-0.0146061	0.00114707
4	-0.0179931	0.00239462	-0.02098	-0.00194114	0.0179687	-0.0732634	-0.0519112	-0.0410167	-0.00484312	-0.017236	0.000834942	-0.000353306	0.00186951	0.0450148	0.0147851
5	0.00186073	-0.040706	-0.0393992	-0.0193369	-0.00635542	-0.0295726	-0.00204297	-0.0174427	-0.0250916	0.00434783	-0.0650717	-0.0193706	-0.0225966	-0.0221075	0.019417
6	0.0028853	0.00353533	-0.0301616	-0.0299542	0.0361492	-0.0437911	-0.0677478	-0.0351511	-0.018051	0.00283471	0.028186	-0.0173129	0.0133335	-0.00289256	0.018587
7	-0.00768207	-0.00824208	-0.00116158	0.00974503	-0.000284378	-0.0385209	-0.0631741	-0.0499229	-0.0807166	-0.128077	-0.0205164	0.00345	0.00760757	0.0240478	-0.00644925
8	0.00513217	0.0124916	0.00290741	0.0098679	0.0333464	-0.0759729	-0.0347886	-0.0338983	-0.10928	-0.0150196	0.0667707	0.0580528	0.0418774	0.0113247	0.0378217
9	0.0382078	0.0144589	0.0135975	0.011478	0.00192595	-0.0251315	-0.0563016	-0.0736729	-0.00609156	0.0424536	-0.00372041	-0.0333391	-0.0379201	-0.0434279	0.0026893
10	-0.0100957	-0.0110196	0.00141279	0.00782107	-0.0159198	0.00659697	0.0103695	-0.0132555	0.00579059	-0.00375861	-0.0178992	0.0238679	0.0068583	-0.0200917	0.0340296
11	-0.0198608	-0.000181112	-0.0117367	-0.0079335	0.00315284	-0.0231822	-0.0406143	-0.06803	-0.053097	-0.0570807	-0.0319791	-0.00765475	-0.00191385	-0.0254369	-0.0226665
12	0.00354738	-0.00829222	0.0104798	-0.00790218	-0.0219682	0.0203221	0.00129796	0.00696123	0.00927047	0.014563	0.00409137	0.00456744	-0.00177585	-0.0110882	0.0054009
13	-0.0309524	0.0105112	-0.0161493	-0.00637222	0.00450398	-0.0113178	-0.00373255	-0.0195676	-0.0176504	-0.0134519	-0.0225739	0.0052809	-0.00997372	-0.0215232	-0.0411607
14	-0.0128896	0.0117686	-0.00785075	0.0190153	0.0553479	-0.071743	-0.0695147	-0.0542649	-0.024162	-0.0363857	-0.0511154	-0.0214983	-0.0139456	-0.0284073	0.000431296
15	-0.00903499	-0.00958894	-0.0214576	0.00248864	0.00858995	0.00243128	-0.0207943	0.01596	-0.0248367	0.0508363	-0.0313026	-0.014917	-0.017036	-0.0287336	-0.0350968
16	-0.043409	-0.0350973	-0.0153887	0.00909827	-0.0271819	-0.0637936	-0.00885893	-0.00804534	-0.0201254	-0.0814734	-0.0237829	0.00240238	0.0100899	-0.0105902	0.0207507
17	-0.0292101	-0.0700352	-0.0485529	-0.0792441	-0.0561769	0.0212182	-0.0717109	-0.0154063	-0.0518874	-0.0519032	0.0377141	-0.0339226	-0.0510891	-0.0267408	-0.0133182
18	-0.0238328	-0.0150331	-0.00801486	-0.0354885	0.0166999	-0.0242151	0.0122778	-0.00867243	-0.0192162	0.00754915	0.00612305	0.00431649	0.0270461	0.0116182	0.0272229
19	0.00379904	0.00703884	0.0145455	-0.00388466	0.0187254	0.00572492	0.0310902	0.00306958	0.00061193	0.0418681	0.0826574	0.036485	0.0307181	0.050726	0.0458251
mean	-0.00900499	-0.00633324	-0.00747861	-0.00122953	0.00476591	-0.0188961	-0.0217621	-0.0200596	-0.02301	-0.00806333	-0.000925517	-0.00229733	-0.00293515	-0.00489194	0.00343358

## Sheet: Supp.Fig. 2
subject	left CA1 prediction strength	left CA1-entorhinal connectiviy (match < mimsatch contrast score)
1	0.0142619	0.00011483
2	0.0149168	0.299671
3	-0.00863799	-0.12784
4	0.010443	0.254515
5	0.0227253	0.19839
6	-0.00800573	0.271633
7	-0.0097801	0.155894
8	0.00384031	0.0645065
9	0.000453075	-0.034286
10	0.0114488	0.107546
11	0.0143679	0.374666
12	-0.011179	0.105197
13	0.00365245	-0.046226
14	0.00746222	0.180613
15	0.00861375	0.451531
16	-0.00300735	0.026063
17	0.0224155	0.190903
18	0.0057764	0.0803832
19	0.0145103	0.286685
correlation	0.401854
